# Supplementary material for: Cutinase-Catalyzed Polyester-Polyurethane Degradation: Elucidation of the Hydrolysis Mechanism
Source: Polymers (Basel). 2022 Jan 20;14(3):411. doi: 10.3390/polym14030411 (PMC8838978; doi:10.3390/polym14030411)
Supplement: Supplementary file 1 [file polymers-14-00411-s001.zip]

Archive with 1 entries (1 files):
- polymers-1519583-supplementary.pdf
